# Supplementary material for: Novel Peptides LFLLP and DFFL from Jack Bean Protein Hydrolysates Suppress the Inflammatory Response in Lipopolysaccharide-Stimulated RAW 264.7 Cells
Source: Foods. 2024 Oct 8;13(19):3198. doi: 10.3390/foods13193198 (PMC11482615; doi:10.3390/foods13193198)
Supplement: Supplementary file 1 [file foods-13-03198-s001.zip]

Archive with 1 entries (1 files):
- foods-3216642-supplementary.pdf
